# Supplementary material for: Coevolution of Myoelectric Hand Control under the Tactile Interaction among Fingers and Objects
Source: Cyborg Bionic Syst. 2022 Nov 16;2022:9861875. doi: 10.34133/2022/9861875 (PMC9691400; doi:10.34133/2022/9861875)
Supplement: Supplementary Materials — Table S1: final fitness of the learned controllers. Table S2: dimensions of the objects to be grasped. Figure S1: 16-DOF anthropomorphic robotic hand model. Figure S2: sensor layout of participants. Figure S3: range of object placement. [file 9861875.f1.zip]

Archive with 23 entries (23 files):
- image_permission_Cyborg._joint_angles_wilcoxon5per.pdf
- image_permission_Cyborg_5finger.pdf
- image_permission_Cyborg_5Finger_PickUpArea.pdf
- image_permission_Cyborg_5Finger_PickUpArea_back.pdf
- image_permission_Cyborg_5Finger_PickUpArea_side_.pdf
- image_permission_Cyborg_Angles_cuboid_proofread.pdf
- image_permission_Cyborg_Angles_sphere_proofread.pdf
- image_permission_Cyborg_Capsule.pdf
- image_permission_Cyborg_Cube_Sphere.pdf
- image_permission_Cyborg_Cuboid.pdf
- image_permission_Cyborg_Cuboid_Grasping.pdf
- image_permission_Cyborg_Cutkosky_movement.pdf
- image_permission_Cyborg_ExperimentalCondition_proofread.pdf
- image_permission_Cyborg_Kamakura_Proposed.pdf
- image_permission_Cyborg_MoveArmSignal_snapshot.pdf
- image_permission_Cyborg_ProposedMethod.pdf
- image_permission_Cyborg_SensorPosition.pdf
- image_permission_Cyborg_SensorPosition2.pdf
- image_permission_Cyborg_Sphere_Grasping.pdf
- image_permission_Cyborg_TimeChart.pdf
- image_permission_Cyborg_UECHand_PicjUpArea.pdf
- image_permission_Cyborg_UECHand_PicjUpArea_back.pdf
- image_permission_Cyborg_UECHand_PicjUpArea_slide.pdf
